# Supplementary material for: Esketamine Provides Neuroprotection After Intracerebral Hemorrhage in Mice via the NTF3/PI3K/AKT Pathway
Source: CNS Neurosci Ther. 2024 Dec 17;30(12):e70145. doi: 10.1111/cns.70145 (PMC11652676; doi:10.1111/cns.70145)
Supplement: Supplementary file 1 — Data S1. [file CNS-30-e70145-s001.zip]

Archive with 3 entries (3 files):
- Supplemental Files_Raw Western blotting bands.pdf
- Supplementary Figure 2.tif
- Supplementary material.pdf
